# Supplementary material for: Amnesia after Midazolam and Ketamine Sedation in Children: A Secondary Analysis of a Randomized Controlled Trial
Source: J Clin Med. 2021 Nov 20;10(22):5430. doi: 10.3390/jcm10225430 (PMC8625279; doi:10.3390/jcm10225430)
Supplement: Supplementary file 1 [file jcm-10-05430-s001.zip]

Archive with 1 entries (1 files):
- jcm-1349163-supplementary.pdf
